# Supplementary material for: Mosquito-Host Interactions during and after an Outbreak of Equine Viral Encephalitis in Eastern Panama
Source: PLoS One. 2013 Dec 10;8(12):e81788. doi: 10.1371/journal.pone.0081788 (PMC3858258; doi:10.1371/journal.pone.0081788)
Supplement: Table S1 — Foraging indices of mosquitoes collected during and after an encephalitis outbreak, based on molecular blood meal identifications. (XLSX) [file pone.0081788.s001.xlsx]

## Sheet: Sheet1
Table S1. Foraging indices of mosquitoes collected during and after an encephalitis outbreak, based on molecular blood meal identifications.
Coquillettidia venezuelensis	Total	Foraging Index	Expected	p-value	Holm-Bonferonni critical value
Pig (Sus scrofa)	115	1.08491	106	0.24
Horse (Equus caballus)	44	0.90566	48.5833	0.51
Cow (Bos taurus)	38	1.02079	37.2262	0.86
Dog (Canis lupus familiaris)	0	0	0.630952	1
Human (Homo sapiens)	1	0.792453	1.2619	1
Other Mammals	3	0.792453	3.78571	1
Chicken (Gallus gallus)	6	0.792453	7.57143	0.71
Other birds	5	0.720412	6.94048	0.57
All Mammals	201	1.01778	197.488	0.34
All birds	11	0.757998	14.5119
Total blood meals	212
Psorophora cingulata	Total	Foraging Index	Expected	p-value	Holm-Bonferonni critical value
Pig (Sus scrofa)	40	0.952381	42	0.74
Horse (Equus caballus)	22	1.14286	19.25	0.52
Cow (Bos taurus)	16	1.08475	14.75	0.67
Dog (Canis lupus familiaris)	1	4	0.25	0.026	0.00071
Human (Homo sapiens)	1	2	0.5	0.09
Other Mammals	2	1.33333	1.5	0.66
Chicken (Gallus gallus)	1	0.333333	3	0.38
Other birds	1	0.363636	2.75	0.53
All Mammals	82	1.04792	78.25	0.08
All birds	2	0.347826	5.75
Total blood meals	84
Mansonia indubitans	Total	Foraging Index	Expected	p-value	Holm-Bonferonni critical value
Pig (Sus scrofa)	6	0.923077	6.5	1
Horse (Equus caballus)	3	1.00699	2.97917	1
Cow (Bos taurus)	3	1.31421	2.28274	0.49
Dog (Canis lupus familiaris)	0	0	0.0386905	1
Human (Homo sapiens)	0	0	0.077381	1
Other Mammals	0	0	0.232143	1
Chicken (Gallus gallus)	1	2.34965	0.425595	0.38
Other birds	0	0	12.1101	1
All Mammals	12	0.990907	12.1101	0.6
All birds	1	1.12375	0.889881
Total blood meals	13
Mansonia titillans	Total	Foraging Index	Expected	p-value	Holm-Bonferonni critical value
Pig (Sus scrofa)	3	0.857143	3.5	1
Horse (Equus caballus)	3	1.87013	1.60417	0.2
Cow (Bos taurus)	0	0	1.22917	0.61
Dog (Canis lupus familiaris)	0	0	0.0208333	1
Human (Homo sapiens)	0	0	0.0416667	1
Other Mammals	0	0	0.125	1
Chicken (Gallus gallus)	0	0	0.229167	1
Other birds	1	0.153355	6.52083	0.21
All Mammals	6	0.920128	6.52083	0.39
All birds	1	2.08696	0
Total blood meals	7
Culex Cux. nigripalpus	Total	Foraging Index	Expected	p-value	Holm-Bonferonni critical value
Pig (Sus scrofa)	0	0	4.5	0.003906	0.0007
Horse (Equus caballus)	4	1.93939	2.0625	0.034	0.00075
Cow (Bos taurus)	0	0	1.58036	0.38
Dog (Canis lupus familiaris)	0	0	0.0267857	1
Human (Homo sapiens)	0	0	0.0535714	1
Other Mammals	0	0	0.160714	1
Chicken (Gallus gallus)	3	9.33333	0.294643	0.000177	0.00069
Other birds	2	6.78788	8.38393	0.033	0.00073
All Mammals	4	0.477103	8.38393	0.00015	0.00556
All birds	5	8.11594	0
Total blood meals	9
Psorophora ferox	Total	Foraging Index	Expected	p-value	Holm-Bonferonni critical value
Pig (Sus scrofa)	2	1	2	1
Horse (Equus caballus)	1	1.09091	0.916667	1
Cow (Bos taurus)	0	0	0.702381	1
Dog (Canis lupus familiaris)	0	0	0.0119048	1
Human (Homo sapiens)	0	0	0.0238095	1
Other Mammals	0	0	0.0714286	1
Chicken (Gallus gallus)	1	7.63636	0.130952	0.14
Other birds	0	0	3.72619	1
All Mammals	3	0.805112	3.72619	0.25
All birds	1	3.65217	0
Total blood meals	4
Culex sp.	Total	Foraging Index	Expected	p-value	Holm-Bonferonni critical value
Pig (Sus scrofa)	1	0.4	2.5	0.38
Horse (Equus caballus)	0	0	1.14583	0.6
Cow (Bos taurus)	2	2.27797	0.877976	0.21
Dog (Canis lupus familiaris)	0	0	0.014881	1
Human (Homo sapiens)	0	0	0.0297619	1
Other Mammals	1	11.2	0.0892857	0.09
Chicken (Gallus gallus)	0	0	0.16369	0.7
Other birds	1	0.214696	4.65774	0.15
All Mammals	4	0.858786	4.65774	0.3
All birds	1	2.92174	0
Total blood meals	5
Anopheles sp.	Total	Foraging Index	Expected	p-value	Holm-Bonferonni critical value
Pig (Sus scrofa)	1	0.666667	1.5	1
Horse (Equus caballus)	1	1.45455	0.6875	0.54
Cow (Bos taurus)	1	1.89831	0.526786	0.44
Dog (Canis lupus familiaris)	0	0	0.00892857	1
Human (Homo sapiens)	0	0	0.0178571	1
Other Mammals	0	0	0.0535714	1
Chicken (Gallus gallus)	0	0.67	0.0982143	1
Other birds	0	0.67	2.79464	1
All Mammals	3	1.07348	2.79464	1
All birds	0	0	0
Total blood meals	3
Aedomyia squamipennis	Total	Foraging Index	Expected	p-value	Holm-Bonferonni critical value
Pig (Sus scrofa)	0	0	0.5	1
Horse (Equus caballus)	0	0	0.229167	1
Cow (Bos taurus)	0	0	0.175595	1
Dog (Canis lupus familiaris)	0	0	0.00297619	1
Human (Homo sapiens)	0	0	0.00595238	1
Other Mammals	0	0	0.0178571	1
Chicken (Gallus gallus)	0	0	0.0327381	1
Other birds	1	30.5455	0.931548	0.033	0.00073
All Mammals	0	0	0.931548	0.07
All birds	1	14.6087	0
Total blood meals	1
